# Supplementary material for: Digital Online Anaesthesia Patient Informed Consent before Elective Diagnostic Procedures or Surgery: Recent Practice in Children—An Exploratory ESAIC Survey (2021)
Source: J Clin Med. 2022 Jan 19;11(3):502. doi: 10.3390/jcm11030502 (PMC8836584; doi:10.3390/jcm11030502)
Supplement: Supplementary file 1 [file jcm-11-00502-s001.zip]

Archive with 1 entries (1 files):
- jcm-1510923-supplementary.pdf
